# Supplementary material for: Evaluation of Complementary Feeding Indicators Among Children Aged 6–23 Months According to the Health Literacy Status of Their Mothers
Source: Nutrients. 2024 Oct 18;16(20):3537. doi: 10.3390/nu16203537 (PMC11510195; doi:10.3390/nu16203537)
Supplement: Supplementary file 1 [file nutrients-16-03537-s001.zip]

Archive with 1 entries (1 files):
- nutrients-3242233-supplementary.pdf
